# Supplementary material for: Construction and evaluation of Brassica rapa orphan genes overexpression library
Source: Front Plant Sci. 2025 Jan 22;16:1532449. doi: 10.3389/fpls.2025.1532449 (PMC11794797; doi:10.3389/fpls.2025.1532449)
Supplement: Supplementary file 5 [file Table1.xlsx]

## Sheet: Supplementary Table S1
Supplementary Table S1. Sequences of the primers used in this study.
Primer name	Sequence (5'→3')	Primer purpose	References
BSGsOEc-F	GAGAGGACACGAATTC	Vector extensions: over-expression vectors construction of BrOGs	Jiang et al., 2020
BSGsOEc-R	TGCGGCCGCCTCGAG
RED3c-F	ACGCGTAAGGGGATCTCGACGAATTAATTCCAATCCCAC	Vector modification: pBinGlyRed3 modified to pBinGlyRed3-35S	Jiang et al., 2020
RED3c-R	ACTCCTCTTAAAGCTTTTAGGTGACACTATAGAATATGCA
BrOG34-F	ATGATCTCTCCGACTCGTCG	Verification of BrOGs genes in WT and BrOGsOE plants at DNA levels	Designed in this study
BrOG34-R	TTAGCTTTTGATTTCGGTTT
BrOG54-F	ATGGAAGCTCGGAAGGAGCA
BrOG54-R	CTACTTTTCAAAGGAGAGCG
BrOG57-F	ATGCCTCAATCTCTTCCATT
BrOG57-R	TCATGCATCTCCATCATCCT
BrOG60-F	ATGGATCGCAGAGAAGCTCT
BrOG60-R	CTATTTGGAGTCTTGAAGCT
BrOG88-F	ATGGTGAGTATTATTTGGAA
BrOG88-R	CTATCTCTTAAGCTGTCTTA
BrOG90-F	ATGTGCATGTAAGCTA
BrOG90-R	TCAGTATTGTCCGTAACGGC
BrOG94-F	ATGTCGGCTTCTACTTCCTC
BrOG94-R	TTAATCAAAATCAGAGAAAC
BrOG105-F	ATGGTAGGTTTGAGTTTAGG
BrOG105-R	TCAAGCTCCACAACCACCTG
BrOG108-F	ATGTTCCGTATGTTCCGTAT
BrOG108-R	CTAAGCGGAGCCGGAAGTTG
BrOG114-F	ATGTCGCTGTTCAGCTACTC
BrOG114-R	TTACGGTGCACGGAGACGGC
ATACT2-F	GTGGATTCCAGCAGCTTCCAT	Internal reference gene for semi-quantitative RT-PCR in BrOGsOE transgenic lines verification	Lu et al., 2012
ATACT2-R	GCTGAGAGATTCAGATGCCCA
BrOG34-F	GCATCAGCCGGAATCTCTATCG	Verification of BrOGs genes in WT and BrOGsOE plants at expression levels	Designed in this study
BrOG34-R	GACCGATAAAGAGAGAGAGGCG
BrOG54-F	CAAGGCTCAGAAGAGAGGACTG
BrOG54-R	ACCAGTCTTTATAGCCACTGCC
BrOG57-F	TGATCCCAAGCATTCTCAAAAGAG
BrOG57-R	CTAGGATCCCATGCCTTGTTGT
BrOG60-F	ATGGATCGCAGAGAAGCTCT
BrOG60-R	CTATTTGGAGTCTTGAAGCT
BrOG88-F	ATGGTGAGTATTATTTGGAA
BrOG88-R	CTATCTCTTAAGCTGTCTTA
BrOG90-F	ATGTGCATGTAAGCTA
BrOG90-R	TCAGTATTGTCCGTAACGGC
BrOG94-F	ATGTCGGCTTCTACTTCCTC
BrOG94-R	TTAATCAAAATCAGAGAAAC
BrOG105-F	CCCGGGTTTTCATAGGATGGAT
BrOG105-R	TACCTCCTCTCCTCCTACCTCT
BrOG108-F	GGAAGTGGTACCAGTCGAACTT
BrOG108-R	CTAACCCCCATGCATAACTCGA
BrOG114-F	ATGTCGCTGTTCAGCTACTC
BrOG114-R	TTACGGTGCACGGAGACGGC
AtPP2AA3-F	GGTTACAAGACAAGGTTCACTC	Internal reference gene for Pst DC3000 treatment	Huot et al., 2017
AtPP2AA3-R	CATTCAGGACCAAACTCTTCAG
AtPR1-F	GGCTAACTACAACTACGCTG	qRT-PCR analyses of AtPR1 expression	Huot et al., 2017
AtPR1-R	TCTCGTTCACATAATTCCCAC
