# Supplementary material for: Construction and evaluation of Brassica rapa orphan genes overexpression library
Source: Front Plant Sci. 2025 Jan 22;16:1532449. doi: 10.3389/fpls.2025.1532449 (PMC11794797; doi:10.3389/fpls.2025.1532449)
Supplement: Supplementary file 6 [file Table2.xlsx]

## Sheet: Supplementary Table S2
Supplementary Table S2 The investigation data of representative extremely significant phenotypes of BrOGsOE lines.
Phenotypes	WT	BrOG7OE	BrOG13OE	BrOG27OE	BrOG72OE	BrOG76OE	BrOG78OE	BrOG105OE	BrOG126OE
Stem height (cm)	38.89 ± 0.77	2.88 ± 0.28***	30.18 ± 1.21***	36.18 ± 0.81n.s.	44.20 ± 1.18**	39.80 ± 1.00n.s.	40.38 ± 0.81n.s.	46.18 ± 0.74***	40.67 ± 2.31n.s.
Rosette radius (mm)	34.17 ± 1.72	7.17 ± 0.31***	19.33 ± 10.5***	24.83 ± 0.70***	24.83 ± 1.35**	21.83 ± 0.54***	23.50 ± 0.56***	40.33 ± 0.76*	26.00 ± 0.52**
Flowering Time (d)	30.20 ± 0.24	39.47 ± 0.56***	36.33 ± 0.35***	22.87 ± 0.19***	40.20 ± 0.14***	34.73 ± 0.30***	45.87 ± 0.34***	35.33 ± 0.19***	37.60 ± 0.29***
Seeds/Silique (No.)	49.17 ± 1.14	16.33 ± 0.80***	17.67 ± 3.22***	49.67 ± 2.23n.s.	45.50 ± 1.52n.s.	22.83 ± 1.01***	44.50 ± 4.70n.s.	13.33 ± 0.49***	47.67 ± 0.99n.s.
Silique Length (mm)	12.50 ± 0.56	7.00 ± 0.37***	8.33 ± 0.49***	14.83 ± 0.48*	12.33 ± 0.67n.s.	5.50 ± 0.43***	12.5 ± 0.43n.s.	6.33 ± 0.49***	11.83 ± 0.60n.s.
Data are presented as the mean ± SE; Significant differences were compared between the BrOGsOE lines and WT through Student’s t-test, n.s. indicates not significant, *p < 0.05, **p < 0.01, and ***p < 0.001.
